# Supplementary material for: Bioactive Polyketides from the Natural Complex of the Sea Urchin-Associated Fungi Penicillium sajarovii KMM 4718 and Aspergillus protuberus KMM 4747
Source: Int J Mol Sci. 2023 Nov 21;24(23):16568. doi: 10.3390/ijms242316568 (PMC10706121; doi:10.3390/ijms242316568)
Supplement: Supplementary file 1 [file ijms-24-16568-s001.zip]

Archive with 1 entries (1 files):
- ijms-2719586-supplementary.pdf
